# Supplementary material for: Role of Selected Circulating Tumor Biomarkers in Patients with Skeletal Metastatic Pancreatic Neuroendocrine Neoplasms
Source: J Clin Med. 2023 Jul 14;12(14):4687. doi: 10.3390/jcm12144687 (PMC10380808; doi:10.3390/jcm12144687)
Supplement: Supplementary file 1 [file jcm-12-04687-s001.zip]

Archive with 1 entries (1 files):
- jcm-2438357-supplementary.pdf
